# Supplementary material for: Mechanism and Characteristics of Phosphorus Release from Sediments in Drawdown Zone Under Inundation/Drying Cycles
Source: Toxics. 2026 Apr 16;14(4):332. doi: 10.3390/toxics14040332 (PMC13120150; doi:10.3390/toxics14040332)
Supplement: Supplementary file 1 [file toxics-14-00332-s001.zip]

Archive with 1 entries (1 files):
- toxics-4233550-supplementary.pdf
